# Supplementary material for: Optimization of robotic liquid handling as a capacitated vehicle routing problem
Source: Digit Discov. 2025 Aug 4;4(9):2593–601. doi: 10.1039/d5dd00233h (PMC12360158; doi:10.1039/d5dd00233h)
Supplement: DD-004-D5DD00233H-s001 [file DD-004-D5DD00233H-s001.xlsx]

## Sheet: Summary
Simulated execution time (s)	Computed execution time (s)	Task
0:04:31	91	12 to 12
0:08:41	192	12 to 12
0:17:32	383	12 to 12
0:04:34	96	12 to 12
0:08:56	189	12 to 12
0:17:19	368	12 to 12
0:04:25	97	12 to 12
0:08:59	195	12 to 12
0:17:23	377	12 to 12
0:08:46	185	24 to 24
0:17:43	388	24 to 24
0:36:10	775	24 to 24
1:11:54	1572	24 to 24
0:09:06	189	24 to 24
0:18:04	398	24 to 24
0:35:41	770	24 to 24
1:11:23	1579	24 to 24
0:09:01	188	24 to 24
0:18:00	397	24 to 24
0:35:18	781	24 to 24
1:12:07	1572	24 to 24
0:18:12	393	96 to 96
0:36:47	793	96 to 96
1:12:14	1584	96 to 96
2:24:58	3197	96 to 96
4:48:53	6332	96 to 96
0:18:06	403	96 to 96
0:36:10	801	96 to 96
1:12:01	1569	96 to 96
2:24:56	3206	96 to 96
4:49:29	6360	96 to 96
0:17:43	390	96 to 96
0:35:58	815	96 to 96
1:11:54	1580	96 to 96
2:23:49	3151	96 to 96
4:48:28	6360	96 to 96
0:36:21	792	384 to 384
1:12:58	1590	384 to 384
2:24:57	3182	384 to 384
4:49:47	6399	384 to 384
7:15:07	9571	384 to 384
0:36:29	786	384 to 384
1:13:08	1607	384 to 384
2:25:47	3204	384 to 384
4:50:38	6398	384 to 384
7:14:52	9575	384 to 384
0:36:26	795	384 to 384
1:13:38	1601	384 to 384
2:25:00	3215	384 to 384
4:50:46	6436	384 to 384
7:15:58	9610	384 to 384
