# Supplementary material for: Optimization of robotic liquid handling as a capacitated vehicle routing problem
Source: Digit Discov. 2025 Aug 4;4(9):2593–601. doi: 10.1039/d5dd00233h (PMC12360158; doi:10.1039/d5dd00233h)
Supplement: DD-004-D5DD00233H-s002 [file DD-004-D5DD00233H-s002.csv]

source_labware	dest_labware	num_transfers	repeat no.	row-major sorting	LAP	greedy	CVRP
12	12	12	1	30	28	32.85	25.77
12	12	24	1	58	53	61.86	43.84
12	12	36	1	94	87	94.79	69.3
12	12	48	1	125	99	130.34	77.28
12	12	60	1	146	129	166.11	96.21
12	12	72	1	176	155	192.38	111.71
12	12	84	1	201	186	222.6	128.94
12	12	96	1	239	195	274.04	138.63
12	12	108	1	255	209	282.44	154.84
12	12	120	1	272	221	299.86	162.09
12	12	12	2	26	25	28.32	23.87
12	12	24	2	59	60	64.1	52.74
12	12	36	2	96	86	105.2	68.77
12	12	48	2	127	106	138.17	83.33
12	12	60	2	147	127	155.23	95.5
12	12	72	2	177	150	192.57	112.84
12	12	84	2	210	166	223.26	124.33
12	12	96	2	235	189	261.15	140.51
12	12	108	2	249	200	280.57	149.52
12	12	120	2	278	237	313.14	171.87
12	12	12	3	32	30	31.53	24.76
12	12	24	3	60	59	67.51	46.7
12	12	36	3	90	78	96.48	59.56
12	12	48	3	122	98	126.81	78.68
12	12	60	3	164	120	175.4	96.7
12	12	72	3	190	156	209.11	119.99
12	12	84	3	205	176	224.7	125.43
12	12	96	3	222	184	242	141.86
12	12	108	3	265	202	288.9	152.98
12	12	120	3	273	230	329.93	165.67
12	24	24	1	62	59	66.2	51.9
12	24	48	1	127	105	130.24	86.01
12	24	72	1	193	158	208.54	125.82
12	24	96	1	264	200	269.45	162.3
12	24	120	1	310	235	322.23	184.09
12	24	144	1	362	293	399.01	216.67
12	24	168	1	413	309	455.37	249.1
12	24	192	1	451	346	518.16	276.84
12	24	216	1	498	392	576.83	306.72
12	24	240	1	541	413	616.66	335.08
12	24	24	2	59	60	60.26	48.19
12	24	48	2	126	103	122.68	83.03
12	24	72	2	184	148	198.94	113.45
12	24	96	2	253	208	272.48	163.29
12	24	120	2	305	244	322.5	183
12	24	144	2	352	267	384.55	214.94
12	24	168	2	410	323	446.87	251.51
12	24	192	2	453	357	512.71	271.01
12	24	216	2	490	362	563.32	296.09
12	24	240	2	529	402	630.71	321.95
12	24	24	3	61	58	65.48	49
12	24	48	3	132	110	134.91	87.14
12	24	72	3	198	168	206.65	129.56
12	24	96	3	248	190	259.03	146.39
12	24	120	3	309	235	329.99	179.89
12	24	144	3	366	280	406.25	221.78
12	24	168	3	402	308	471.59	244.03
12	24	192	3	445	366	511.08	277.95
12	24	216	3	502	393	590.44	315.66
12	24	240	3	535	431	634.5	316.55
12	96	96	1	270	216	256.37	171.06
12	96	192	1	525	425	544.66	338.06
12	96	288	1	788	601	822.97	476.58
12	96	384	1	983	756	1071.64	613.33
12	96	480	1	1248	907	1331.96	790.35
12	96	576	1	1389	1037	1569.48	884.64
12	96	672	1	1614	1160	1829.54	1031.37
12	96	768	1	1793	1359	2086.51	1151.63
12	96	864	1	1888	1395	2221.94	1243.66
12	96	960	1	2053	1493	2440.34	1362.38
12	96	96	2	282	239	283.22	187.72
12	96	192	2	533	429	548.83	328.23
12	96	288	2	788	624	816.45	492.08
12	96	384	2	998	795	1086.25	635.11
12	96	480	2	1237	916	1336.82	766.79
12	96	576	2	1450	1051	1587.13	914.47
12	96	672	2	1608	1240	1824.75	1028.94
12	96	768	2	1769	1316	2058.48	1133.98
12	96	864	2	1915	1412	2244.04	1258.06
12	96	960	2	2056	1534	2427.15	1352.08
12	96	96	3	268	225	268.4	177.94
12	96	192	3	538	410	551.53	318.56
12	96	288	3	813	624	823.63	495.18
12	96	384	3	1011	750	1064.08	624.8
12	96	480	3	1217	910	1302.04	761.45
12	96	576	3	1453	1057	1605.88	904.31
12	96	672	3	1608	1180	1812.8	991.61
12	96	768	3	1758	1305	2032.49	1116.9
12	96	864	3	1926	1415	2261.52	1220.82
12	96	960	3	2057	1497	2475.25	1363.12
12	384	384	1	1103	914	1094.43	737.44
12	384	768	1	2188	1713	2212.19	1373.01
12	384	1152	1	3234	2452	3266.73	1993.61
12	384	1536	1	4248	3147	4351.59	2621.22
12	384	1920	1	5253	3615	5342.26	3261.65
12	384	2304	1	6210	4302	6243	3889.95
12	384	2688	1	7333	4822	7226.34	4509.86
12	384	3072	1	8408	5307	8107.83	5023.19
12	384	3456	1	9653	5814	9090.54	5665.49
12	384	3840	1	10932	6179	9708.67	6197.38
12	384	384	2	1134	957	1135.89	764.22
12	384	768	2	2176	1720	2198.66	1391.8
12	384	1152	2	3219	2424	3248.95	1969.23
12	384	1536	2	4271	3075	4336.5	2617.5
12	384	1920	2	5268	3696	5360.61	3246.83
12	384	2304	2	6319	4267	6307.6	3811.23
12	384	2688	2	7423	4892	7271.58	4579.3
12	384	3072	2	8588	5297	8134.09	5094.35
12	384	3456	2	9725	5817	9018.88	5608.02
12	384	3840	2	10976	6130	9698.42	6146.3
12	384	384	3	1111	923	1101.17	727.59
12	384	768	3	2235	1736	2264.4	1413.39
12	384	1152	3	3227	2429	3273.21	2021.55
12	384	1536	3	4209	3091	4279.12	2577.23
12	384	1920	3	5254	3730	5316.57	3234.93
12	384	2304	3	6335	4266	6306.17	3932.8
12	384	2688	3	7452	4923	7358.72	4595.14
12	384	3072	3	8446	5305	8079.65	5059.42
12	384	3456	3	9733	5788	9020.29	5665.92
12	384	3840	3	10939	6137	9705.55	6191.18
24	12	12	1	29	29	31.28	25.81
24	12	24	1	59	56	62.64	51.69
24	12	36	1	91	79	101.17	63.84
24	12	48	1	119	111	133.19	87.78
24	12	60	1	155	128	167.21	102.56
24	12	72	1	187	157	216.34	121.4
24	12	84	1	214	183	225.09	136.41
24	12	96	1	230	195	253.66	146.97
24	12	108	1	267	217	286.24	171.27
24	12	120	1	300	255	330.2	195.23
24	12	12	2	30	31	32.3	28.25
24	12	24	2	57	57	64.1	49.01
24	12	36	2	88	83	97.95	67.13
24	12	48	2	116	112	130.15	84.15
24	12	60	2	142	133	159.37	103.59
24	12	72	2	183	160	205.76	125.25
24	12	84	2	216	183	233.47	141.18
24	12	96	2	236	196	262.74	152.16
24	12	108	2	267	235	294.87	176.55
24	12	120	2	296	249	325.11	191.72
24	12	12	3	31	34	31.98	30.57
24	12	24	3	60	60	64.75	49.45
24	12	36	3	97	91	106.15	73.69
24	12	48	3	111	105	133.53	85.28
24	12	60	3	150	137	162.02	105.01
24	12	72	3	184	158	204.3	125.22
24	12	84	3	216	184	230.52	147.06
24	12	96	3	244	218	277.76	162.25
24	12	108	3	269	239	310.68	180.46
24	12	120	3	301	222	322.36	182.09
24	24	24	1	61	58	66.05	50.86
24	24	48	1	125	112	137.52	87.08
24	24	72	1	192	165	209.86	135.89
24	24	96	1	251	225	275.7	172.08
24	24	120	1	311	247	327.53	188.3
24	24	144	1	382	297	413.31	230.5
24	24	168	1	443	329	471.96	261.01
24	24	192	1	486	392	544.64	311.36
24	24	216	1	553	420	596.54	333.96
24	24	240	1	620	459	662.35	370.17
24	24	24	2	59	58	64.7	51.78
24	24	48	2	119	118	138.98	93.98
24	24	72	2	189	157	206.45	124.34
24	24	96	2	253	198	265.86	159.31
24	24	120	2	342	298	363.66	213.98
24	24	144	2	370	293	386.09	227
24	24	168	2	440	329	463.42	262.91
24	24	192	2	516	395	530.24	296.26
24	24	216	2	576	423	603.09	343.75
24	24	240	2	619	479	661.4	368.15
24	24	24	3	59	62	67.52	50.1
24	24	48	3	128	125	145.49	91.98
24	24	72	3	191	154	202.76	128.12
24	24	96	3	247	215	268.4	162.86
24	24	120	3	311	258	317.95	194.16
24	24	144	3	387	307	412.66	242.2
24	24	168	3	437	360	470.82	277.57
24	24	192	3	484	389	531.32	292.14
24	24	216	3	545	415	583.37	327.15
24	24	240	3	605	481	681.82	373.58
24	96	96	1	261	234	267.62	185.53
24	96	192	1	524	418	539.72	333.98
24	96	288	1	801	618	803.91	499.55
24	96	384	1	1069	803	1097.6	645.45
24	96	480	1	1339	997	1401.04	813.84
24	96	576	1	1553	1139	1609.56	926.64
24	96	672	1	1809	1309	1892.11	1108.64
24	96	768	1	2016	1490	2167.73	1248.12
24	96	864	1	2258	1631	2432.33	1379.15
24	96	960	1	2497	1751	2680.6	1533.5
24	96	96	2	257	232	266.5	174.86
24	96	192	2	530	420	533.28	335.97
24	96	288	2	817	647	841.84	514.37
24	96	384	2	1068	828	1085.6	635.37
24	96	480	2	1293	960	1368.42	799.12
24	96	576	2	1577	1137	1642.17	960.95
24	96	672	2	1781	1287	1906.01	1065.46
24	96	768	2	2020	1463	2135.59	1221.07
24	96	864	2	2269	1648	2434.77	1384.96
24	96	960	2	2438	1728	2673.78	1474.01
24	96	96	3	261	225	269.06	180.14
24	96	192	3	556	463	565.36	351.38
24	96	288	3	808	625	833.82	515.14
24	96	384	3	1062	837	1108.5	657.89
24	96	480	3	1315	951	1360.4	792.46
24	96	576	3	1566	1154	1635.31	948.09
24	96	672	3	1810	1321	1928.56	1101.35
24	96	768	3	2065	1501	2183.62	1269.55
24	96	864	3	2248	1589	2415.04	1384.08
24	96	960	3	2454	1736	2643.42	1493.62
24	384	384	1	1111	944	1111.8	748.04
24	384	768	1	2228	1760	2232.41	1400.67
24	384	1152	1	3316	2491	3317.11	2018.59
24	384	1536	1	4336	3286	4431.58	2691.91
24	384	1920	1	5378	3937	5495.72	3267.31
24	384	2304	1	6490	4735	6634.62	3954.46
24	384	2688	1	7495	5396	7683.89	4635.83
24	384	3072	1	8452	5925	8702.82	5211.91
24	384	3456	1	9509	6559	9726.56	5837.8
24	384	3840	1	10573	7086	10776.97	6403.97
24	384	384	2	1136	983	1132.15	740.21
24	384	768	2	2224	1792	2232.11	1401.06
24	384	1152	2	3296	2537	3348.39	2027.74
24	384	1536	2	4414	3287	4472.65	2670.02
24	384	1920	2	5435	4026	5555.02	3309.88
24	384	2304	2	6382	4648	6549.97	3906.8
24	384	2688	2	7488	5344	7670.13	4629.29
24	384	3072	2	8534	6025	8764.51	5256.34
24	384	3456	2	9530	6596	9726.65	5822.92
24	384	3840	2	10555	7179	10733.15	6429.91
24	384	384	3	1102	908	1094.26	716.4
24	384	768	3	2210	1732	2238.7	1381.45
24	384	1152	3	3299	2501	3320.71	2009.15
24	384	1536	3	4372	3297	4417.67	2652.98
24	384	1920	3	5400	3972	5476.13	3280.46
24	384	2304	3	6467	4575	6570.65	3969.45
24	384	2688	3	7479	5322	7690.81	4614.26
24	384	3072	3	8511	5921	8697.02	5263.72
24	384	3456	3	9469	6560	9681.3	5898.58
24	384	3840	3	10577	7137	10720.29	6464.52
96	12	12	1	28	28	29.08	24.24
96	12	24	1	67	65	65.71	54.09
96	12	36	1	89	89	100.4	73
96	12	48	1	123	119	139.54	101.04
96	12	60	1	150	147	168.52	119.42
96	12	72	1	180	177	204.17	136.19
96	12	84	1	198	202	241.45	154.94
96	12	96	1	230	228	261.67	178.81
96	12	108	1	263	249	306.51	195.23
96	12	120	1	302	284	338.94	217.52
96	12	12	2	34	35	33	29.8
96	12	24	2	65	64	61.77	52.24
96	12	36	2	92	91	99.78	80.84
96	12	48	2	130	128	135.73	104.08
96	12	60	2	151	154	173.81	116.59
96	12	72	2	190	191	208.73	153.14
96	12	84	2	195	196	241.25	154.01
96	12	96	2	231	225	280.12	177.78
96	12	108	2	271	259	312.87	201.34
96	12	120	2	289	282	332.93	220.66
96	12	12	3	34	32	32.68	31.2
96	12	24	3	64	66	66.48	50.08
96	12	36	3	96	93	98.2	74.67
96	12	48	3	124	120	142.39	96.63
96	12	60	3	152	150	173.56	122.24
96	12	72	3	179	176	211.72	138.53
96	12	84	3	201	200	230.49	153.63
96	12	96	3	244	237	279.5	183.64
96	12	108	3	274	260	304.28	197.88
96	12	120	3	290	279	343.58	224.78
96	24	24	1	67	69	70.58	59.76
96	24	48	1	124	120	130.23	97.18
96	24	72	1	186	181	210	144.43
96	24	96	1	237	233	272.19	183.84
96	24	120	1	296	282	346.58	220.33
96	24	144	1	360	354	421.61	265.57
96	24	168	1	422	398	478.06	308.41
96	24	192	1	467	437	547.81	330.03
96	24	216	1	527	469	603.74	367.46
96	24	240	1	611	550	698.26	437.02
96	24	24	2	66	66	68.66	54.46
96	24	48	2	125	120	134.56	97.11
96	24	72	2	190	186	205.32	145.66
96	24	96	2	241	229	271.66	171.72
96	24	120	2	296	275	335.95	216.99
96	24	144	2	368	351	425.19	265.71
96	24	168	2	426	384	489.37	301.38
96	24	192	2	484	435	558.39	342.15
96	24	216	2	541	490	620.81	386.12
96	24	240	2	611	541	692.03	425.84
96	24	24	3	69	70	69.24	57.29
96	24	48	3	128	128	141.54	106.59
96	24	72	3	185	179	208.9	147.99
96	24	96	3	253	239	281.17	180.87
96	24	120	3	303	295	352.96	229.3
96	24	144	3	372	342	422.92	275.34
96	24	168	3	430	390	482.33	308.25
96	24	192	3	469	418	540.21	327.53
96	24	216	3	533	472	621.99	385.72
96	24	240	3	614	540	697.1	432.06
96	96	96	1	241	225	271.68	193.9
96	96	192	1	513	464	560.06	377.03
96	96	288	1	775	666	836.76	534.44
96	96	384	1	1040	841	1110.45	686.92
96	96	480	1	1303	1040	1363.41	861.52
96	96	576	1	1610	1262	1687.06	1026.17
96	96	672	1	1887	1415	1969.76	1183
96	96	768	1	2161	1588	2227.93	1345.71
96	96	864	1	2399	1752	2488.82	1504.51
96	96	960	1	2654	1937	2748.39	1640.46
96	96	96	2	249	245	274.57	198.57
96	96	192	2	494	452	548.5	363.94
96	96	288	2	755	644	822.43	525.72
96	96	384	2	1044	856	1109.69	705.62
96	96	480	2	1310	1018	1376.73	872.6
96	96	576	2	1577	1213	1651.46	1023.58
96	96	672	2	1868	1403	1944.52	1183.34
96	96	768	2	2146	1624	2219.78	1349.7
96	96	864	2	2382	1823	2486.14	1501.37
96	96	960	2	2696	1969	2789	1658.44
96	96	96	3	241	235	277.54	189.16
96	96	192	3	479	434	541.28	356.8
96	96	288	3	758	655	828.79	535.76
96	96	384	3	1033	841	1096.27	698.28
96	96	480	3	1311	1043	1380.05	855.81
96	96	576	3	1587	1214	1674.59	1041.25
96	96	672	3	1888	1403	1948.88	1187.16
96	96	768	3	2152	1572	2239.86	1351.04
96	96	864	3	2411	1806	2503.92	1515.25
96	96	960	3	2696	1973	2792.27	1686.15
96	384	384	1	1047	960	1105.44	752.2
96	384	768	1	2216	1798	2252.42	1465.25
96	384	1152	1	3319	2623	3340.24	2090.49
96	384	1536	1	4452	3440	4502.35	2758.75
96	384	1920	1	5566	4270	5631.82	3419.64
96	384	2304	1	6688	4924	6746.77	4042
96	384	2688	1	7779	5728	7862.69	4765.22
96	384	3072	1	8854	6494	8950.09	5370.21
96	384	3456	1	9922	7169	10097	6051.27
96	384	3840	1	11074	7961	11216.79	6777.9
96	384	384	2	1052	956	1093.14	748.2
96	384	768	2	2196	1778	2239.94	1429.89
96	384	1152	2	3337	2646	3364.74	2113.34
96	384	1536	2	4401	3400	4457.12	2730.37
96	384	1920	2	5545	4199	5618.23	3430.46
96	384	2304	2	6676	4919	6741.62	4081.25
96	384	2688	2	7770	5711	7857.71	4747.71
96	384	3072	2	8837	6407	8938.78	5337.92
96	384	3456	2	9960	7218	10087.84	6059.25
96	384	3840	2	11055	7910	11240.13	6739.43
96	384	384	3	1042	951	1093.2	744.31
96	384	768	3	2172	1789	2244.48	1435.45
96	384	1152	3	3320	2639	3352.09	2104.37
96	384	1536	3	4446	3401	4488.67	2739.08
96	384	1920	3	5561	4195	5576.46	3396.42
96	384	2304	3	6661	5018	6753.7	4066.47
96	384	2688	3	7803	5753	7883.42	4729.67
96	384	3072	3	8943	6489	9039.45	5419.7
96	384	3456	3	9983	7152	10117.82	6025.72
96	384	3840	3	11079	7950	11282.78	6797.59
384	12	12	1	35	35	32.3	32.42
384	12	24	1	67	67	65.06	63.47
384	12	36	1	106	107	105.59	84.58
384	12	48	1	133	133	135.97	102.3
384	12	60	1	172	172	182.31	132.4
384	12	72	1	214	210	218.64	160.92
384	12	84	1	237	236	252.19	184.76
384	12	96	1	256	249	272.08	190.72
384	12	108	1	299	295	312.3	228.79
384	12	120	1	326	323	350.36	243.96
384	12	12	2	37	37	32.12	31.27
384	12	24	2	66	66	66.15	57.3
384	12	36	2	102	102	102.12	76.23
384	12	48	2	130	134	137.84	100.39
384	12	60	2	167	168	173.86	124.33
384	12	72	2	191	190	205.31	148.16
384	12	84	2	231	228	238.86	173.44
384	12	96	2	264	262	278.01	202.71
384	12	108	2	299	290	299.61	212.32
384	12	120	2	340	331	347.42	237.29
384	12	12	3	36	35	32.78	29.88
384	12	24	3	70	66	67.7	54.69
384	12	36	3	103	102	101	79.73
384	12	48	3	137	137	138.38	108.33
384	12	60	3	159	161	165.63	126.37
384	12	72	3	209	205	219.01	153.08
384	12	84	3	232	229	238.07	179.7
384	12	96	3	260	258	277.03	205.25
384	12	108	3	300	297	313.69	222.53
384	12	120	3	321	311	342.63	244.38
384	24	24	1	73	74	69.43	66.87
384	24	48	1	140	140	139.66	108.51
384	24	72	1	203	200	207.73	156.74
384	24	96	1	263	258	284.48	197.18
384	24	120	1	327	327	344.37	242.68
384	24	144	1	393	383	427.1	291.84
384	24	168	1	467	442	495.9	333.39
384	24	192	1	510	488	560.55	365.18
384	24	216	1	592	559	627.2	419.76
384	24	240	1	658	622	698.8	474.32
384	24	24	2	67	65	63.61	57.74
384	24	48	2	137	134	137.5	113.55
384	24	72	2	205	202	212.17	149.11
384	24	96	2	267	266	280.72	205.43
384	24	120	2	327	315	344.13	243.11
384	24	144	2	389	380	413.66	287.44
384	24	168	2	466	461	499.57	347.73
384	24	192	2	532	512	560.21	393.22
384	24	216	2	591	550	624.02	444.35
384	24	240	2	653	606	686.4	462.63
384	24	24	3	69	69	64.11	58.49
384	24	48	3	138	137	141.1	106.1
384	24	72	3	203	202	207.18	151.28
384	24	96	3	276	275	285.34	210.87
384	24	120	3	338	327	353.93	249.57
384	24	144	3	398	385	425.12	296.58
384	24	168	3	457	449	482.7	340.55
384	24	192	3	525	496	560	366.07
384	24	216	3	592	561	631.05	425.62
384	24	240	3	671	628	719.48	470.01
384	96	96	1	277	270	285.2	222.73
384	96	192	1	546	527	578.47	408.93
384	96	288	1	804	719	848.81	561.78
384	96	384	1	1078	958	1136.61	759.1
384	96	480	1	1383	1165	1410.6	944.62
384	96	576	1	1633	1352	1685.69	1083.99
384	96	672	1	1969	1580	1987.4	1283.12
384	96	768	1	2273	1850	2313.42	1467.22
384	96	864	1	2505	1981	2532.75	1615.31
384	96	960	1	2813	2219	2808.77	1771.75
384	96	96	2	270	264	282.95	216.46
384	96	192	2	547	515	574.81	409.35
384	96	288	2	806	749	870.27	594.69
384	96	384	2	1076	958	1130.42	762.56
384	96	480	2	1360	1145	1400.48	927.08
384	96	576	2	1657	1369	1681.03	1097.82
384	96	672	2	1947	1589	1997.75	1304.42
384	96	768	2	2212	1784	2234.23	1452.47
384	96	864	2	2520	2005	2538.24	1594.83
384	96	960	2	2791	2165	2781.18	1729.01
384	96	96	3	274	272	283.49	217.54
384	96	192	3	525	499	560.84	389.72
384	96	288	3	805	734	847.33	592.08
384	96	384	3	1097	952	1142.86	750.8
384	96	480	3	1402	1190	1447.51	927.47
384	96	576	3	1661	1370	1702.01	1093.16
384	96	672	3	1966	1636	2010.72	1313.13
384	96	768	3	2270	1774	2268.79	1469.67
384	96	864	3	2536	1983	2524.29	1596.46
384	96	960	3	2839	2262	2835.39	1798.57
384	384	384	1	1082	946	1114.12	827.31
384	384	768	1	2240	1809	2217.72	1552.86
384	384	1152	1	3423	2642	3371.97	2273.38
384	384	1536	1	4575	3479	4472.83	2900.37
384	384	1920	1	5731	4258	5600.68	3603.72
384	384	2304	1	6915	5015	6747.89	4305.41
384	384	2688	1	7973	5815	7812.86	4962.07
384	384	3072	1	9093	6536	8958.29	5648.3
384	384	3456	1	10284	7346	10136.56	6435.05
384	384	3840	1	11451	8196	11294.01	7142.77
384	384	384	2	1057	944	1093.91	838.71
384	384	768	2	2267	1844	2251.93	1554.47
384	384	1152	2	3417	2649	3360.86	2267.97
384	384	1536	2	4563	3423	4472.37	2933.28
384	384	1920	2	5740	4304	5628.14	3662.79
384	384	2304	2	6933	5114	6766.21	4377.47
384	384	2688	2	7983	5852	7848.42	4973.62
384	384	3072	2	9181	6639	9025.75	5721.93
384	384	3456	2	10358	7394	10221.11	6460.61
384	384	3840	2	11437	8113	11279.75	7130.64
384	384	384	3	1106	944	1120.53	840.17
384	384	768	3	2230	1769	2218.64	1566.46
384	384	1152	3	3423	2656	3354.85	2252.22
384	384	1536	3	4582	3436	4491.09	2947.71
384	384	1920	3	5708	4252	5586.6	3627.68
384	384	2304	3	6886	5100	6770.9	4332.2
384	384	2688	3	8026	5904	7886.83	5022.92
384	384	3072	3	9110	6545	8965.75	5636.49
384	384	3456	3	10285	7398	10132.07	6406.04
384	384	3840	3	11417	8197	11256.69	7122
