# Supplementary material for: Optimization of robotic liquid handling as a capacitated vehicle routing problem
Source: Digit Discov. 2025 Aug 4;4(9):2593–601. doi: 10.1039/d5dd00233h (PMC12360158; doi:10.1039/d5dd00233h)
Supplement: DD-004-D5DD00233H-s003 [file DD-004-D5DD00233H-s003.csv]

repeat no.	solution time budget (s)	Computed_execution_time (s)
0	2	3374
0	4	3374
0	6	3352.08
0	8	3323.87
0	10	3296.8
0	12	3276.18
0	14	3265.32
0	16	3256.33
0	18	3250.51
0	20	3248.12
0	22	3245.72
0	24	3244.08
0	26	3232.09
0	28	3216.74
0	30	3212.12
0	32	3209.33
0	34	3209.33
0	36	3209.33
0	38	3209.17
0	40	3207.8
0	42	3205.68
0	44	3203.4
0	46	3201.08
0	48	3198.87
0	50	3198.87
0	52	3198.27
0	54	3196.06
0	56	3196.06
0	58	3196.06
0	60	3196.06
0	62	3196.06
0	64	3195.97
0	66	3195.97
0	68	3195.97
0	70	3195.92
1	2	3420.14
1	4	3420.14
1	6	3390.48
1	8	3364.4
1	10	3337.68
1	12	3326.11
1	14	3307.99
1	16	3298.9
1	18	3294.75
1	20	3293.23
1	22	3318.76
1	24	3291.4
1	26	3281.32
1	28	3264.6
1	30	3262.59
1	32	3262.59
1	34	3262.59
1	36	3262.59
1	38	3253.41
1	40	3249.68
1	42	3247.87
1	44	3246.66
1	46	3242.45
1	48	3242.45
1	50	3242.45
1	52	3331.38
1	54	3236.04
1	56	3236.04
1	58	3236
1	60	3236
1	62	3236
1	64	3236
1	66	3236
1	68	3236
1	70	3236
2	2	3426.21
2	4	3424.79
2	6	3397.36
2	8	3363.8
2	10	3341.43
2	12	3322.07
2	14	3308.16
2	16	3304.16
2	18	3299.25
2	20	3297.28
2	22	3296.43
2	24	3288.14
2	26	3277.58
2	28	3273.27
2	30	3273.27
2	32	3273.27
2	34	3273.23
2	36	3270.13
2	38	3266.25
2	40	3265.89
2	42	3264.61
2	44	3260.87
2	46	3260.56
2	48	3260.56
2	50	3260.34
2	52	3256.5
2	54	3255.48
2	56	3255.48
2	58	3255.48
2	60	3255.48
2	62	3255.48
2	64	3255.48
2	66	3255.48
2	68	3255.48
2	70	3255.48
3	2	3398.77
3	4	3398.77
3	6	3376.35
3	8	3334
3	10	3311.87
3	12	3302.16
3	14	3290.88
3	16	3284.14
3	18	3281.98
3	20	3275.89
3	22	3273.98
3	24	3272.33
3	26	3260.58
3	28	3251.75
3	30	3248.36
3	32	3248.36
3	34	3248.36
3	36	3244.07
3	38	3241.11
3	40	3238.66
3	42	3236.48
3	44	3233.63
3	46	3233.63
3	48	3233.63
3	50	3232.43
3	52	3232.43
3	54	3230.13
3	56	3228.02
3	58	3228.02
3	60	3225.89
3	62	3225.89
3	64	3225.89
3	66	3225.89
3	68	3225.89
3	70	3225.89
4	2	3417.32
4	4	3417.32
4	6	3399.52
4	8	3368.01
4	10	3341.97
4	12	3327.43
4	14	3314.56
4	16	3307.56
4	18	3304.4
4	20	3302.48
4	22	3299.18
4	24	3295.45
4	26	3281.09
4	28	3273.71
4	30	3272.62
4	32	3272.62
4	34	3272.62
4	36	3272.62
4	38	3270.02
4	40	3263.25
4	42	3262.81
4	44	3260.66
4	46	3255.99
4	48	3255.99
4	50	3255.99
4	52	3253.08
4	54	3253.02
4	56	3253.02
4	58	3250.36
4	60	3247.37
4	62	3247.37
4	64	3247.37
4	66	3247.37
4	68	3247.37
4	70	3247.37
5	2	3461.81
5	4	3461.81
5	6	3445.3
5	8	3417.7
5	10	3394.58
5	12	3365.9
5	14	3350.32
5	16	3340.51
5	18	3332.75
5	20	3326.84
5	22	3326.76
5	24	3326.76
5	26	3316.79
5	28	3311.61
5	30	3308.74
5	32	3308.74
5	34	3308.74
5	36	3308.6
5	38	3304.31
5	40	3302.76
5	42	3301.44
5	44	3301.12
5	46	3297.37
5	48	3297.37
5	50	3297.37
5	52	3295.65
5	54	3295.54
5	56	3295.49
5	58	3295.47
5	60	3295.47
5	62	3295.47
5	64	3295.47
5	66	3295.44
5	68	3295.44
5	70	3295.44
