# Supplementary material for: Optimization of robotic liquid handling as a capacitated vehicle routing problem
Source: Digit Discov. 2025 Aug 4;4(9):2593–601. doi: 10.1039/d5dd00233h (PMC12360158; doi:10.1039/d5dd00233h)
Supplement: DD-004-D5DD00233H-s004 [file DD-004-D5DD00233H-s004.csv]

iteration	row-major sorting	LAP	greedy	CVRP
1	44	44	204	44
2	699	547	762.8	457.4
3	698	658	740.3	479.9
4	677	659	744.2	461.7
5	690	665	761	488.5
6	650	635	742.2	477.2
7	668	641	749	474.6
8	691	636	758.5	477.7
