# Supplementary material for: Optimization of robotic liquid handling as a capacitated vehicle routing problem
Source: Digit Discov. 2025 Aug 4;4(9):2593–601. doi: 10.1039/d5dd00233h (PMC12360158; doi:10.1039/d5dd00233h)
Supplement: DD-004-D5DD00233H-s005 [file DD-004-D5DD00233H-s005.csv]

iteration	row-major sorting	LAP	greedy	CVRP
1	181	181	657	181
2	2877	2313	3122	2026
3	2779	2668	2992	2088
4	2639	2721	3007	2058
5	2756	2726	3129	2162
6	2617	2585	3018	2088
7	2654	2616	3034	2028
8	2769	2611	3095	2119
