# Supplementary material for: Optimization of robotic liquid handling as a capacitated vehicle routing problem
Source: Digit Discov. 2025 Aug 4;4(9):2593–601. doi: 10.1039/d5dd00233h (PMC12360158; doi:10.1039/d5dd00233h)
Supplement: DD-004-D5DD00233H-s006 [file DD-004-D5DD00233H-s006.csv]

num_transfers	repeat no.	row-major sorting	LAP	greedy	CVRP
1536	1	4546	3837	4504.83	3431.38
4608	1	13834	10625	13518.36	9371.63
7680	1	23140	17165	22591.68	15084.56
10752	1	32206	23428	31558.64	20737.79
13824	1	41501	29894	40744.14	26034.45
1536	2	4551	3851	4524.85	3404.87
4608	2	13843	10673	13487.88	9383.26
7680	2	22926	17130	22448.4	14916.42
10752	2	32289	23694	31623.88	20780.27
13824	2	41491	30062	40738.74	26108.98
1536	3	4606	3877	4564.53	3435.77
4608	3	13824	10546	13489.85	9278.62
7680	3	22966	16978	22436.9	14962.57
10752	3	32093	23450	31423.47	20553.58
13824	3	41345	29797	40572.25	25946.78
