# Supplementary material for: Optimization of robotic liquid handling as a capacitated vehicle routing problem
Source: Digit Discov. 2025 Aug 4;4(9):2593–601. doi: 10.1039/d5dd00233h (PMC12360158; doi:10.1039/d5dd00233h)
Supplement: DD-004-D5DD00233H-s007 [file DD-004-D5DD00233H-s007.xlsx]

## Sheet: Sheet1
Aspiration speed	Dispensing speed	row-major sorting	LAP	VRP
100	25	2715	2723	2161
50	50	2589	2569	2152
25	100	2672	2680	2286
